# Supplementary material for: The Apoptosis Inhibitor Protein Survivin Is a Critical Cytoprotective Resistor against Silica-Based Nanotoxicity
Source: Nanomaterials (Basel). 2023 Sep 12;13(18):2546. doi: 10.3390/nano13182546 (PMC10535920; doi:10.3390/nano13182546)
Supplement: Supplementary file 1 [file nanomaterials-13-02546-s001.zip]

Archive with 1 entries (1 files):
- nanomaterials-2595985-supplementary.pdf
